# Supplementary material for: Imageological/Structural Study regarding the Improved Pharmacokinetics by 68Ga-Labeled PEGylated PSMA Multimer in Prostate Cancer
Source: Pharmaceuticals (Basel). 2023 Apr 14;16(4):589. doi: 10.3390/ph16040589 (PMC10144514; doi:10.3390/ph16040589)
Supplement: Supplementary file 1 [file pharmaceuticals-16-00589-s001.zip]

Archive with 1 entries (1 files):
- pharmaceuticals-2290274-supplementary.pdf
